# Supplementary material for: Colocalization of expression transcripts with COVID-19 outcomes is rare across cell states, cell types and organs
Source: Hum Genet. 2023 Aug 28;142(10):1461–76. doi: 10.1007/s00439-023-02590-w (PMC10511363; doi:10.1007/s00439-023-02590-w)
Supplement: Supplementary file 2 — Supplementary file2 Supplemental Table 1. All lead variants in HGI European-ancestry data, excluding MHC loci. Supplemental Table 2. All genes that were estimated causal and colocalized in our study, with existing evidence linking genes to outcomes. Supplemental Table 3. All MR results using CD4+ T cell expression data. Supplemental Table 4. All MR results using expression data from individuals with symptoms of COVID-19 in BQC19. Supplemental Table 5. All MR results using expression data from all tissues in GTEx. Supplemental Table 6. All colocalization results of putatively causal variants from CD4+ T cell expression data. Supplemental Table 7. All colocalization results of putatively causal variants from individuals with symptoms of COVID-19 in BQC19. Supplemental Table 8. All colocalization results of putatively causal variants from all tissues in GTEx. (XLSX 24172 KB) [file 439_2023_2590_MOESM2_ESM.xlsx]

## Sheet: S1. Lead variants
CHR

## Sheet: S3. MR CD4 Cells
Label

## Sheet: S4. MR BQC19
Label

## Sheet: S5. MR GTEx
Label

## Sheet: S6. Coloc CD4 Cells
Label

## Sheet: S7. Coloc BQC19
Tissue

## Sheet: S8. Coloc GTEx
Tissue
